# Supplementary material for: Knowledge, attitude, and practice of dental professionals towards green dentistry in Karachi city- a cross-sectional survey
Source: BMC Oral Health. 2025 Nov 24;25:1827. doi: 10.1186/s12903-025-07215-4 (PMC12642028; doi:10.1186/s12903-025-07215-4)
Supplement: Supplementary file 2 — Supplementary Material 2. Validity of questionnaire [file 12903_2025_7215_MOESM2_ESM.xlsx]

## Sheet: Knowledge 
Rel	Expert 1	Expert 2	Expert 3	Expert 4	Expert 5	Experts in Agreement	# of Experts	I-CVI	CVR	UA	pc	k*	Interpretation
Item 1	1	1	1	1	1	5	5	1	1	1	0.03125	1	Excellent
Item 2	1	1	1	1	1	5	5	1	1	1	0.03125	1	Excellent
Item 3	1	1	1	1	1	5	5	1	1	1	0.03125	1	Excellent
Item 4	1	1	1	1	1	5	5	1	1	1	0.03125	1	Excellent			From	To	Interpretation
Item 5	1	1	1	1	1	5	5	1	1	1	0.03125	1	Excellent			0.4	0.59	Weak
	5	5	5	5	5			5
Proportion relevance	1	1	1	1	1	5	S-CVI/Ave	1				1
						S-CVI/Ave	1
						Number of Items	37
							Items with a rating of 1 or 2
							Missing Values

## Sheet: Attitude 
Rel	Expert 1	Expert 2	Expert 3	Expert 4	Expert 5	Experts in Agreement	# of Experts	I-CVI	CVR	UA	pc	k*	Interpretation
Item 1	1	1	1	1	1	5	5	1	1	1	0.03125	1	Excellent
Item 2	1	1	1	1	1	5	5	1	1	1	0.03125	1	Excellent
Item 3	1	1	1	1	1	5	5	1	1	1	0.03125	1	Excellent
Item 4	1	1	0	1	1	4	5	0.8	1	1	0.15625	0.762963	Excellent			From	To	Interpretation
Item 5	1	1	1	1	1	5	5	1	1	1	0.03125	1	Excellent			0.4	0.59	Weak
Item 6	1	1	1	1	1	5	5	1	1	1	0.03125	1	Excellent	Modified Kappa Interpretation		0.6	0.74	Good
Item 7	1	1	1	1	1	5	5	1	1	1	0.03125	1	Excellent			0.75	1	Excellent
Item 8	1	1	1	1	1	5	5	1	1	1	0.03125	1	Excellent
Item 9	1	1	0	1	1	4	5	0.8	1	1	0.15625	0.762963	Excellent
Item 10	1	1	1	1	1	5	5	1	1	1	0.03125	1	Excellent
Item 11	1	1	1	1	1	5	5	1	1	1	0.03125	1	Excellent
	11	11	9	11	11			10.6
Proportion relevance	1	1	0.818182	1	1	4.81818	S-CVI/Ave	0.963636				0.956902
					S-CVI/Ave	0.963636
					Number of Items	37
						Items with a rating of 1 or 2
						Missing Values

## Sheet: Practice 
Rel	Expert 1	Expert 2	Expert 3	Expert 4	Expert 5	Experts in Agreement	# of Experts	I-CVI	CVR	UA	pc	k*	Interpretation
Item 1	1	1	1	1	1	5	5	1	1	1	0.03125	1	Excellent
Item 2	1	1	1	1	1	5	5	1	1	1	0.03125	1	Excellent
Item 3	1	1	1	1	1	5	5	1	1	1	0.03125	1	Excellent
Item 4	1	1	1	1	1	5	5	1	1	1	0.03125	1	Excellent			From	To	Interpretation
Item 5	1	1	0	1	1	4	5	0.8	1	1	0.15625	0.762963	Excellent			0.4	0.59	Weak
Item 6	1	1	1	1	1	5	5	1	1	1	0.03125	1	Excellent	Modified Kappa Interpretation		0.6	0.74	Good
Item 7	1	1	1	1	1	5	5	1	1	1	0.03125	1	Excellent			0.75	1	Excellent
Item 8	1	1	1	1	1	5	5	1	1	1	0.03125	1	Excellent
Item 9	1	1	1	1	1	5	5	1	1	1	0.03125	1	Excellent
Item 10	1	1	1	1	1	5	5	1	1	1	0.03125	1	Excellent
Item 11	1	1	1	1	1	5	5	1	1	1	0.03125	1	Excellent
Item 12	1	1	1	1	1	5	5	1	1	1	0.03125	1	Excellent
Item 13	1	1	1	1	1	5	5	1	1	1	0.03125	1	Excellent
Item 14	1	1	1	1	1	5	5	1	1	1	0.03125	1	Excellent
Item 15	1	1	1	1	1	5	5	1	1	1	0.03125	1	Excellent
Item 16	1	1	1	1	1	5	5	1	1	1	0.03125	1	Excellent
Item 17	1	1	1	1	1	5	5	1	1	1	0.001	1	Excellent
Item 18	1	1	0	1	1	4	5	0.8	1	1	0.15625	0.762963	Excellent
	18	18	16	18	18			17.6
Proportion relevance	1	1	0.888889	1	1	4.88889	S-CVI/Ave	0.977778				0.973663
									S-CVI/Ave	0.977778
